# Supplementary material for: Complement and coagulation cascades activation is the main pathophysiological pathway in early-onset severe preeclampsia revealed by maternal proteomics
Source: Sci Rep. 2021 Feb 4;11:3048. doi: 10.1038/s41598-021-82733-z (PMC7862439; doi:10.1038/s41598-021-82733-z)
Supplement: Supplementary file 1 — Supplementary Information 1. [file 41598_2021_82733_MOESM1_ESM.csv]

patient ID	6	35	50	32	44	14	36	46	26	43	48	9	29	37	7	28	42	51	22	47
Group	PE	CT	PE	PE	PE	PE	CT	PE	PE	PE	PE	PE	CT	CT	PE	CT	PE	PE	CT	PE
P01024	1,021	1,224	1,097	1,159	0,886	1,047	1,314	1,028	1,038	0,992	1,140	0,939	1,152	1,174	0,862	1,178	1,207	0,910	1,103	0,936
P01023	1,115	0,669	0,851	0,730	0,940	0,904	0,928	0,880	0,690	1,000	0,780	1,106	0,839	0,824	1,018	1,180	0,985	1,211	1,021	1,460
P02647	1,612	1,028	1,486	1,235	1,044	1,181	1,331	1,156	1,273	1,130	1,442	1,072	1,127	0,980	1,370	1,255	1,139	1,245	1,309	1,527
P04114	1,660	2,306	1,153	1,058	0,930	1,034	0,963	1,422	1,768	0,728	1,928	1,404	1,412	1,395	0,980	1,342	1,258	1,414	1,479	2,004
P00450	1,450	1,515	1,433	1,720	1,705	1,509	1,614	1,663	1,450	1,664	1,332	1,694	1,258	1,304	1,487	1,559	2,140	1,217	1,484	1,244
P0C0L4	1,109	1,053	1,003	0,637	0,738	0,607	1,001	0,618	0,640	0,517	1,094	0,669	0,529	1,836	0,725	1,318	0,806	0,463	1,184	0,536
P0C0L5	1,485	1,550	0,568	0,848	0,922	0,950	1,215	0,607	0,620	1,430	0,626	0,926	1,256	1,107	1,346	0,912	0,686	0,259	0,927	0,491
P20742	3,546	5,643	0,813	5,170	11,888	6,348	5,112	4,390	1,201	1,137	8,464	4,196	0,746	1,576	3,656	1,297	5,411	5,425	3,665	8,675
P02790	1,099	0,916	0,999	0,997	0,693	0,908	1,108	0,899	0,887	0,913	0,899	0,821	1,048	0,955	0,935	0,952	0,839	0,736	0,897	0,662
P08603	0,387	1,087	1,063	1,028	0,936	1,006	1,213	0,955	0,919	1,019	1,065	1,032	0,903	1,025	0,889	1,044	1,060	0,896	0,936	0,890
P02774	0,712	1,453	1,073	1,518	1,026	1,120	1,533	1,086	1,337	1,153	1,288	1,015	1,590	1,553	1,222	1,566	1,406	1,016	1,401	0,959
Q14624	1,412	1,339	1,226	1,267	0,929	1,252	1,284	1,268	1,140	0,933	1,245	1,391	1,133	1,255	1,076	1,342	1,163	1,083	1,216	1,025
P01031	1,168	1,052	1,104	1,293	1,081	1,030	1,231	1,085	0,946	1,087	1,128	1,137	1,011	1,223	0,968	1,069	1,183	0,982	1,003	0,857
P01011	1,312	0,677	0,824	1,069	1,151	1,244	0,999	0,866	1,056	0,946	0,818	1,070	0,781	0,889	1,432	0,891	0,937	0,998	0,950	1,032
P19827	1,774	1,045	1,426	1,370	1,138	1,459	1,027	1,395	1,482	1,276	1,399	1,309	1,184	1,072	1,269	1,115	1,269	1,057	1,178	1,301
P19823	1,911	1,178	1,537	1,345	1,323	1,378	1,012	1,485	1,571	1,408	1,436	1,314	1,193	1,006	1,364	1,023	1,297	1,175	1,184	1,586
P02751	0,960	1,134	1,151	1,488	1,604	1,806	0,844	1,849	1,260	1,676	1,190	1,433	0,846	0,968	1,680	0,640	1,547	1,348	0,951	1,772
P02763	0,737	0,491	0,758	0,867	0,924	1,024	0,809	0,742	0,420	0,724	0,679	0,873	0,432	0,679	0,873	0,461	0,582	0,622	0,418	0,667
P01042	1,040	1,407	1,249	1,032	1,064	0,984	1,149	1,007	1,114	1,065	1,310	0,961	1,478	1,270	0,915	1,373	1,192	0,991	1,179	0,800
P00751	1,233	1,550	0,816	1,102	1,133	0,915	1,379	0,983	0,806	1,080	1,299	1,036	0,981	1,315	0,797	0,873	1,158	0,782	0,917	0,822
P00747	0,578	1,254	1,292	1,022	1,095	0,953	1,300	1,233	1,215	1,069	1,138	1,140	1,159	1,172	0,897	1,219	1,264	1,121	1,138	1,158
P02652	1,346	0,985	1,169	1,129	0,961	1,312	0,926	1,088	1,177	0,942	1,085	1,119	1,433	0,883	1,234	1,269	1,266	1,156	1,151	1,040
P04217	1,336	1,306	1,223	1,123	1,178	1,192	1,214	1,237	0,777	1,466	1,247	1,312	1,236	1,309	1,138	1,191	1,345	1,248	1,223	1,180
P06727	0,681	0,599	0,544	0,376	0,645	0,824	0,681	0,760	0,509	0,564	0,548	0,707	0,763	0,535	0,678	0,618	0,442	0,587	0,573	0,494
P01019	1,782	2,428	2,544	1,843	1,420	1,369	1,743	1,772	2,335	1,417	2,343	1,740	2,917	2,412	1,789	2,249	1,537	1,776	2,337	1,816
P00734	0,839	1,289	1,279	1,116	1,076	1,172	1,073	1,246	1,162	1,033	1,250	1,248	1,054	1,256	1,132	1,238	1,127	1,096	1,116	1,431
P43652	0,684	1,296	1,837	1,423	1,084	1,123	0,928	1,249	1,365	1,225	1,405	1,096	1,227	0,936	1,624	1,378	1,112	1,279	1,277	1,470
P05155	0,999	0,753	0,815	0,719	0,905	0,936	0,979	0,673	0,811	1,052	0,749	0,915	0,769	0,709	0,885	0,740	0,588	0,802	0,766	0,791
P10643	0,987	0,618	0,935	0,672	0,926	0,920	0,832	0,821	0,812	1,091	0,776	1,014	0,687	0,863	1,048	0,730	0,656	0,653	0,916	1,081
P06396	0,602	0,578	0,377	0,504	0,715	0,680	0,661	0,399	0,580	0,715	0,469	0,631	0,640	0,544	0,516	0,597	0,516	0,381	0,609	0,434
P19652	0,576	0,600	0,810	0,728	0,992	1,082	0,907	0,800	0,572	0,804	0,769	0,909	0,732	0,860	0,937	0,811	0,784	0,615	0,660	0,739
P02649	1,573	1,563	1,655	1,077	1,286	0,910	1,710	1,382	1,485	0,933	1,740	1,221	0,865	0,918	1,166	0,883	0,995	1,119	1,343	1,822
P02766	1,142	1,083	0,933	0,814	0,893	0,939	0,737	1,000	0,852	0,641	0,899	0,928	0,853	0,714	0,957	1,037	0,706	0,756	1,003	1,034
P05156	1,126	1,068	1,006	1,130	0,949	0,987	1,136	1,014	0,953	0,984	1,115	1,073	0,883	1,022	0,874	0,984	1,176	0,927	0,823	0,872
P05546	1,333	1,442	1,398	1,121	0,890	0,742	1,627	1,052	0,869	0,647	1,327	0,697	1,747	1,371	0,942	1,230	1,516	0,851	1,126	0,680
P02748	0,968	0,870	0,861	1,221	1,120	1,027	1,384	1,033	1,010	1,066	0,991	1,179	0,942	1,475	0,914	1,156	1,351	0,815	0,963	1,017
P02749	0,351	0,427	0,831	0,377	0,825	0,861	0,588	0,780	0,799	0,707	0,538	0,785	0,771	0,812	0,794	0,399	0,706	0,724	0,827	0,679
P01008	0,595	1,029	0,606	0,690	0,711	0,696	0,553	0,477	0,753	0,798	0,636	0,628	0,834	0,794	0,555	0,985	0,730	0,550	0,844	0,824
P25311	0,709	0,882	1,197	0,944	0,896	1,286	0,876	0,988	0,738	0,776	1,131	0,867	1,016	0,588	1,146	0,996	0,421	0,703	0,844	0,793
P00736	0,589	0,957	0,762	0,960	0,937	1,065	0,932	1,015	1,013	0,918	0,881	0,979	0,776	0,870	0,817	1,013	0,994	0,902	0,832	0,954
P04196	0,462	0,542	0,363	0,554	0,590	0,662	0,659	0,602	0,403	0,538	0,675	0,812	0,772	0,479	0,531	0,572	0,486	0,483	0,796	0,647
P03952	0,991	1,213	1,013	1,068	0,783	1,185	0,706	1,027	1,112	0,964	1,224	1,000	1,110	1,004	0,969	1,504	1,148	0,748	1,110	0,719
P02656	3,265	2,158	3,301	1,661	1,190	0,946	1,467	2,483	2,248	1,189	3,384	1,815	1,270	1,510	1,742	1,158	1,560	2,790	1,320	3,343
P08697	1,274	1,343	1,022	1,056	0,760	1,036	1,003	1,089	1,214	1,005	0,822	1,000	1,295	1,101	1,033	1,182	0,873	0,847	1,097	1,000
P35858	1,402	1,601	1,960	1,473	1,104	1,270	1,279	1,564	1,817	2,360	1,445	1,321	1,725	1,258	1,911	1,479	1,295	1,270	1,507	1,763
P02765	0,720	1,852	1,054	1,211	1,040	0,683	1,146	1,249	0,999	0,962	1,366	0,753	1,393	1,116	0,678	1,309	1,180	1,000	1,171	0,985
P06681	1,001	1,258	0,970	1,041	1,008	0,945	1,113	0,919	0,994	1,084	0,978	0,869	1,135	1,265	0,916	1,256	1,038	0,846	1,086	0,920
P13671	0,590	1,242	1,092	0,941	1,133	1,018	1,103	1,116	1,239	1,199	0,980	1,023	1,049	1,117	1,169	0,970	0,984	1,054	0,926	1,194
P02760	0,703	1,037	1,528	1,276	1,179	1,385	0,828	1,378	1,411	1,423	1,379	1,502	1,086	0,904	1,316	0,938	1,194	1,017	1,056	1,383
P10909	1,342	1,310	1,328	1,006	1,352	1,232	0,965	1,368	1,300	0,973	1,476	1,055	1,106	0,984	0,904	1,018	0,939	1,076	0,961	1,442
P29622	0,906	1,031	0,934	0,858	0,845	0,929	0,815	0,920	1,113	0,932	0,995	0,813	1,182	0,729	0,886	1,109	0,928	0,807	0,868	1,048
P04004	0,961	1,563	1,859	1,783	1,277	1,603	1,540	1,447	1,801	1,362	1,889	1,544	1,394	1,607	1,417	1,610	1,605	1,556	1,466	1,825
P51884	0,683	0,750	0,693	0,540	0,838	0,800	0,731	0,559	0,844	0,895	0,630	0,841	0,614	0,548	0,888	0,624	0,710	0,895	0,674	0,840
P36955	0,994	0,944	0,755	0,679	0,741	0,943	0,919	0,787	0,749	0,983	1,002	0,969	0,885	0,792	1,069	0,780	0,879	0,810	0,718	0,685
P27169	1,271	1,040	1,520	1,188	1,256	1,197	1,196	0,704	1,018	1,330	1,963	1,034	1,379	0,998	1,037	0,596	1,528	1,352	0,933	0,995
P09871	1,216	0,941	0,890	0,976	0,932	0,984	0,901	1,040	1,104	0,945	0,995	0,997	0,836	0,915	0,786	0,930	0,910	1,004	0,889	0,950
P05543	1,653	1,844	1,743	1,825	1,185	1,515	1,923	1,330	1,587	1,275	1,679	1,405	1,713	1,649	1,748	1,752	1,928	1,418	1,886	1,283
P02743	1,196	0,821	1,220	1,328	1,076	2,031	1,055	1,461	1,033	0,926	0,802	1,206	0,782	0,957	1,731	1,291	1,003	0,995	0,993	1,149
P02750	0,869	1,234	0,736	0,705	0,970	0,986	0,938	0,786	0,773	0,773	0,798	0,841	0,810	1,118	0,571	1,039	1,075	0,998	0,809	0,824
P02655	2,454	2,354	1,607	1,676	1,301	0,900	1,185	1,733	2,482	1,118	2,426	1,567	1,084	1,287	1,349	0,971	1,391	2,431	0,997	2,747
P05090	0,467	0,622	0,955	1,024	0,890	0,940	0,906	0,803	0,815	1,010	0,679	0,714	0,895	0,727	1,101	0,721	0,745	1,149	0,993	1,245
P01871	1,712	0,711	0,423	0,198	0,754	0,122	0,470	0,343	0,162	0,367	0,273	0,565	0,423	1,239	0,218	0,285	0,438	0,714	0,273	0,724
P02753	0,178	0,742	0,717	0,688	0,849	0,910	0,429	0,774	0,715	0,581	0,750	0,887	0,950	0,538	0,576	0,684	0,672	0,716	0,496	0,800
P07357	0,638	0,990	0,782	0,923	0,761	0,931	1,126	0,998	0,863	1,054	0,800	0,904	0,757	1,007	1,021	0,844	0,828	0,692	1,016	0,901
P00748	0,441	1,317	1,487	0,857	1,178	0,750	1,094	1,424	1,442	1,108	1,086	1,190	1,175	1,096	1,304	1,252	1,280	1,150	1,277	1,225
Q06033	1,308	1,116	1,415	1,382	1,244	1,422	0,825	1,749	1,109	1,531	1,231	1,799	0,673	1,076	1,237	0,756	1,085	0,982	0,852	1,323
P07358	0,873	0,903	1,010	1,137	0,703	1,110	1,086	0,961	0,904	1,251	0,929	0,940	1,007	0,949	1,151	0,803	0,959	0,772	0,990	0,735
P02775	0,710	0,863	0,889	1,123	0,696	1,046	0,937	1,153	0,841	0,892	1,087	0,957	0,807	0,905	0,561	0,832	0,812	1,197	0,809	0,933
Q03591	0,208	1,570	0,474	0,541	0,807	1,074	0,970	1,232	1,325	0,903	2,057	0,939	1,189	0,878	0,928	1,700	1,389	0,442	1,191	0,721
P04278	3,179	2,289	2,945	2,217	3,803	1,576	2,131	1,265	4,259	3,267	2,283	1,984	3,932	3,207	2,753	4,297	3,062	3,328	4,117	3,130
P01834	2,009	0,624	0,772	0,430	0,881	0,593	0,812	0,534	0,178	0,542	0,480	0,580	0,565	1,097	0,266	0,494	0,602	1,087	0,427	0,901
P0DOY2	1,390	0,585	0,437	0,207	0,787	0,114	0,542	0,272	0,153	0,247	0,282	0,535	0,312	1,997	0,153	0,303	0,475	0,488	0,334	0,538
P02654	0,904	1,472	1,125	1,551	0,964	1,152	1,200	1,033	1,900	0,941	1,566	1,472	1,176	1,123	1,020	1,110	1,512	1,531	1,182	1,717
P22792	1,510	0,858	1,322	1,385	1,269	1,179	1,135	1,327	1,290	1,147	1,568	1,478	1,275	1,268	1,052	1,166	1,214	1,125	1,194	1,605
P00738	0,101	0,442	0,827	0,540	0,567	0,054	3,220	0,347	0,275	0,318	0,415	0,107	1,192	1,345	0,174	0,042	0,591	0,562	0,076	0,406
Q96PD5	1,146	0,798	0,568	0,916	0,998	0,997	0,831	0,833	0,984	0,839	1,041	0,982	0,835	0,922	1,003	0,816	0,953	0,878	0,899	0,885
P07996	0,520	0,338	0,570	0,588	0,901	0,617	0,670	0,942	0,720	0,398	0,638	0,995	0,752	0,633	0,583	0,687	0,278	0,678	0,867	0,427
P05452	0,647	0,610	0,602	0,546	0,698	0,630	0,794	0,474	0,738	0,769	0,557	0,717	0,573	0,571	0,657	0,562	0,596	0,589	0,621	0,464
P04275	1,062	1,390	1,663	1,422	1,614	1,510	0,782	1,447	1,670	1,606	1,180	1,774	0,750	0,953	2,467	0,905	1,778	2,167	1,087	2,322
P08519	0,952	1,770	0,639	1,662	1,261	0,522	0,682	1,022	0,889	1,047	0,578	0,677	1,050	0,560	0,517	0,194	3,017	0,319	0,310	2,561
P08185	0,997	1,922	1,805	1,607	1,123	1,230	1,725	1,003	1,652	1,374	1,136	1,260	2,324	1,830	1,243	2,303	1,402	1,425	2,270	0,807
P07360	1,069	0,934	0,985	1,037	0,794	1,011	1,091	0,980	0,990	1,052	0,851	0,993	0,775	0,933	1,139	1,036	0,928	0,773	1,061	0,963
P68871	1,867	0,348	0,188	0,144		0,300		0,346	0,172		0,613	0,419	0,403		1,030	0,713	0,356	0,615	0,461	0,408
P15169	0,816	0,775	1,221	1,385	1,467	1,238	1,083	1,393	1,390	1,259	1,483	1,473	1,223	1,449	1,026	1,225	1,319	1,201	1,158	1,743
P05160	0,468	1,000	0,786	0,878	1,022	0,806	0,981	0,752	0,921	0,868	1,148	0,856	1,001	0,807	0,840	0,955	1,018	0,821	1,099	0,645
B9A064	1,422	0,446	0,767	0,247		0,151		0,322	0,192		0,296	0,786	0,369	0,693	0,467	0,414	0,594	0,622	0,654	0,543
P01860	0,319	0,192	0,447	0,089	0,882	0,168	0,674	0,145	0,192	0,198	0,208	0,382	0,348	3,866	0,165	0,318	0,643	0,269	0,381	0,430
Q00887	2,926	4,406	6,047	7,446		3,138		3,407	5,398	4,118		0,441	5,535	7,137	6,604	6,655	9,870	3,584	5,182	2,383
P11464	2,035	12,603	4,122	6,928	5,722	4,911	0,453	3,259	4,050	11,996	5,260	3,172	5,291	9,660	9,861	4,779	4,838	5,845	3,180	3,868
Q13790	1,065	1,136	0,682	0,726	0,961	0,625	0,984	1,017	0,897	0,811	1,187	0,730	0,941	1,325	0,850	0,973	1,000	1,188	1,191	1,066
P36980	0,286	0,666	0,820	0,937	0,767	0,724	0,998	0,600	0,720	0,861	1,025	0,797	0,988	0,312	0,532	1,274	1,093	0,728	0,695	0,637
O75636	0,793	0,861	0,800	0,641	0,661	0,729	0,954	0,645	0,658	0,903	0,487	0,715	1,265	1,027	0,834	0,915	0,692	0,646	1,042	0,815
O75882	0,822	1,233	1,094	1,069	0,912	0,990	1,039	1,002	1,003	1,293	1,018	0,932	1,056	1,148	0,779	1,140	1,074	1,259	1,120	1,279
O95445	0,640	1,445	1,041	0,940	0,922	0,901	1,132	0,698	1,226	1,224	1,054	1,017	0,836	0,849	0,997	0,937	1,023	1,240	1,200	1,321
Q9NZP8	1,112	1,158	1,247	1,296	0,977	1,166	1,052	1,186	1,241	0,819	1,228	1,103	1,242	0,888	0,791	1,142	1,141	1,033	0,963	0,965
P02671	1,592	0,642	1,164	1,629	1,073	1,238	1,829	1,753	1,128	0,675	1,459	1,034	1,044	0,982	1,166	1,294	0,862	1,564	1,035	0,843
P02741	0,374	0,754	0,445	0,517	1,004	1,261	2,558	0,440	0,298	0,170	1,503	2,988	0,626	1,500	0,691	0,407	2,037	0,771	0,172	0,391
O14791	2,869	2,382	2,311	1,865	1,154	2,037	2,024	1,991	2,587	1,546	3,425	1,063	1,818	1,753	2,483	1,522	1,259	1,797	1,606	2,278
P35542	1,094	0,594	0,638	0,977	1,025	0,970	1,015	0,624	0,637	0,708	0,831	0,835	1,028	0,655	1,283	0,654	0,941	0,719	1,224	0,637
P00739		0,879	0,839		1,646		2,154	0,647	0,642		0,576	0,837	1,477	1,754			1,243	1,260		1,047
Q13046		0,812	2,549	11,994	2,446	1,123	0,979		16,971							2,664	0,938	6,116
P02787		0,740	0,836	2,389	0,527		4,709	0,656	1,440	1,932	0,937	0,891	3,941	3,103			4,585	1,848		0,915
Q08380	0,990	1,464	0,823	2,162	1,338	1,713	1,409	1,557	1,091	0,834	1,706	1,290	0,907	1,425	1,398	2,683	2,351	0,837	1,209	2,886
P02747	0,320	0,878	0,748	0,731	0,913	0,786	1,020	0,874	0,985	1,245	0,764	0,810	0,724	0,997	0,870	1,073	0,934	0,841	0,675	0,903
P27918	0,404	0,812	0,574	0,556	0,606	0,667	0,893	0,561	0,779	0,673	0,704	0,916	0,754	0,769	0,609	0,839	0,630	0,531	0,956	0,490
P0DJI8	2,390	0,669	0,616	0,899	1,028		1,195		0,850	0,805			1,035	0,852	0,479		0,960	1,219	0,475
P00742	0,418	1,113	1,278	1,081	1,470	1,487	1,279	1,089	1,365	1,873	1,137	1,293	1,123	1,292	1,135	1,225	1,439	1,249	1,060	1,341
O43866	2,455	0,681	0,300	0,553	0,572	0,447	0,583	0,294	0,549	0,332	0,468	0,651	0,586	1,025	0,316	0,435	0,623	0,479	0,557	0,569
P02776	0,611	0,999	1,072	1,148	0,930	1,488	0,972	1,320	1,289	0,725	1,055	1,325	0,830	0,869	0,949	1,071	0,776	1,285	1,110	1,296
P12259	0,701	1,953	1,248	1,042	1,078	1,263	1,025	1,138	1,597	1,518	1,203	1,250	0,779		1,235	0,872	1,320	1,183	1,082	1,701
Q92954	1,855	1,001	1,006	0,841	1,112	1,538	0,878	1,557	0,989	1,058	1,425	0,894	1,427	0,818	1,518	0,665	0,954	0,929	0,866	1,147
P04264	1,773	1,011	0,392	0,718	0,606	0,757	0,645	0,967	0,862	1,194	0,844	0,701	1,065	0,675	0,751	3,624	0,425	0,608	0,547	0,648
P18428	1,204	1,638	1,429	1,251	1,148	0,819	1,943	1,159	0,884	0,836	1,753	1,028	1,334	2,751	1,080	1,105	1,161	1,023	1,065	1,255
P02746	0,894	0,956	0,783	0,870	0,842	0,838	0,956	0,911	0,945	0,932	0,998	1,097	1,029	1,200	0,936	1,037	1,176	0,953	0,791	0,992
P43251	0,407	1,164	1,128	1,105	1,006	0,900	0,802	0,925	0,872	0,901	0,889	0,861	1,092	0,964	1,109	1,288	0,820	1,020	1,098	0,824
P23142	0,920	1,844	1,845	1,135	2,152	1,635	1,369	1,347	2,394	2,366	2,320	1,533	1,121	1,877	1,976	1,951	1,706	1,658	2,072	2,123
P69905	1,711	0,978	0,580	0,444	0,635	0,312	1,036	0,584	0,772			0,492	0,321		0,852	1,555	0,739	0,746	0,494	0,696
Q9UGM5	1,780	2,330	1,457	1,460	1,368	1,338	2,252	1,598	1,549	1,312	1,641	1,176	2,060	1,926	1,237	2,013	2,291	1,440	2,186	0,999
Q96KN2	1,452		2,266	1,398	1,180	0,786	1,251	1,317	1,045			0,909	1,139	1,185	1,180	0,872		1,386	0,850	1,031
Q14520	0,556	1,709	1,779	1,374	1,197	1,118	1,291	1,546	1,260	0,981	1,762	1,290	1,011	1,456	0,779	1,398	1,392	1,414	1,241	1,383
Q9Y6R7		0,817	0,668	1,047	2,488	0,788	1,479	0,941	1,127	1,122	1,426	1,025	0,771	0,796		0,858	2,480	1,488		1,426
Q96IY4	1,492	1,129	1,557	1,260	1,143	1,129	1,067	1,075	1,279	1,162	1,365	1,049	1,165	1,129	1,049	1,173	1,243	1,282	1,037	1,239
P48740	0,679	0,941	1,222	1,155	1,024	0,860	0,911	0,895	1,051	0,865	1,206	1,064	0,947	0,744	0,850	1,004	0,995	1,054	1,201	1,000
P06276	1,047	0,934	0,883	1,102	0,802	0,820	0,830	0,964	1,132	0,798	1,221	1,033	0,862		0,738	1,014	0,921	0,915	0,792	0,650
Q9UK55	1,807	1,730	1,981	0,898	1,200	1,202	1,249		1,416	1,916	1,634	1,663	1,599	1,632	1,552	1,459	1,338	0,942	1,344
P80108	0,847	1,499	1,916	1,259	0,877	1,259	1,256	1,155	1,541	1,333	1,718	1,258	1,945	1,632	1,100	1,357	1,080	1,297	1,090	1,562
P35908			0,358			1,383					0,990					3,684		0,643
P02745	0,435	0,757	0,728	0,691	0,855	0,830	0,941	0,772	0,977	0,920	0,824	0,859	0,843	0,970	0,899	1,008	1,131	0,926	0,725	0,915
P00740	1,090	1,035	1,487	1,042	1,108	1,079	1,068	1,052	1,399	1,092	1,413	1,169	0,915	1,057	1,158	1,032	0,974	1,283	1,030	1,322
P22352	1,559	0,633	0,987	1,307	1,242	1,203	0,928	1,270	1,485	1,111	0,708	1,185	0,804	0,680	1,051	0,832	0,865	1,300	0,819	1,363
P04003	0,384	1,233	0,548	1,000	1,742	0,581	1,738	0,944	0,515	1,380	1,265	0,544	1,107	1,523	0,492	0,691	1,409	1,007	0,558	0,706
P05154	0,544	0,614	0,493	0,689	0,895	0,574	0,805	0,616	0,746	0,936	0,696	0,818	1,000	0,697	0,773	0,873	0,863	0,454	0,960	0,717
Q15582	0,922	1,031	1,495	1,082	1,488	1,336	1,567	0,982	0,883	1,334	0,964	1,153	1,474	1,360	1,183	1,310	1,030	1,142	1,482	1,201
P0DJI9
Q13219	1,594	6,108	3,784		7,302	7,549	1,066	7,673	7,772	8,851			2,330	6,355	4,623	3,231	5,262	2,290	2,890	8,693
Q16610	0,569	1,199	0,785	0,958	1,002	1,043	0,976	1,238	0,611		0,864	1,019	0,913	1,089	0,816	1,066	0,725	0,612	1,283	1,391
P03951	1,132	0,755	0,737	0,655	0,861	0,859	0,762	0,745	0,956	0,725	0,582	0,815	0,835	0,651	0,742	0,835	0,531	0,621	0,790	0,674
P61626	0,323	0,741	0,413	0,566	0,760	0,775	0,559	0,480	0,747	0,496	0,683	0,661	0,395	0,639	0,512	0,783	0,727	0,538	0,512	0,719
Q15848	0,665	0,460	0,539	0,628	0,707	1,087	0,635	0,437	0,985	0,743	0,580	0,668	0,901	0,470	0,670	1,126	0,770	1,004	0,658	1,132
Q04756	0,343	0,578	0,660	0,772	0,786	0,767	0,874	0,849	0,875	0,777	0,738	0,844	0,784	0,632	0,581	0,594	0,565	0,553	0,595	0,861
P14151	0,828	0,792	0,752	0,660	0,997	1,110	1,234	0,589	0,888	0,620	0,760	0,843	0,907	0,737	0,861	0,688	0,850	0,745	0,966	0,675
P07225	0,494	0,646	0,512	0,690	0,786	0,853	0,722	0,632	0,616	0,762	0,671	0,857	0,914	0,759	1,070	0,611	0,598	0,671	0,772	1,254
P11226	0,686	0,958	3,505	2,231	1,567	0,671	1,485	1,117	3,113	1,365	1,461	1,131	1,271	1,639	1,224	1,293	0,315	1,261	1,088	1,917
Q15238		5,647	7,260			2,641							12,402	5,911		6,926	11,177	2,986
Q06141														0,527
P13727	1,979	5,749	2,873	2,558		4,427		5,805	7,452						3,181	3,570	2,792	2,466	4,665	3,941
P04070	1,314	1,296	1,105	0,880	0,831	1,083	1,025	1,504	1,307	1,048	1,662	1,010	1,184	1,114	0,964	1,031	0,846	0,915	1,043	1,498
Q6EMK4	0,675	0,629	0,502	0,509				0,596	0,564			0,906		0,746	0,621		0,464	0,501	0,650	0,675
P16070	1,105	0,742	0,511	0,557	0,758	0,894	0,761	0,557	0,647	0,571	0,650	0,672	0,607	0,480	0,686	0,737	0,352	0,824	0,614	0,591
P26927	1,325	0,735	0,711	0,817	1,126	0,820	0,995	0,754	1,276	1,151	1,311	0,888	0,785	1,178	1,138	1,158	1,073	1,008	1,275	1,033
Q9Y5Y7	0,491	0,838	0,684	0,795	0,961	1,014	1,081	0,508		0,657	0,697	1,183	0,400	0,395	0,451	0,663	1,095	0,555	0,681	0,481
Q6UXB8	0,482	0,746		0,558		0,421			0,698		0,646	0,566	0,652		0,326	0,557	0,417		0,530
P55058	1,192	0,876	0,928	0,845		1,175			0,882	0,993	0,986	0,949	0,440	0,620	1,210	1,019	1,314	1,173	1,554
P13645			0,522			1,543		0,914			0,904			0,880		4,521		0,863		0,811
Q9BXR6		1,024	0,526	0,847	1,072	0,980	1,130	0,855	0,931	1,375	0,927	0,842	1,201	1,002		0,992	1,406	0,627		0,760
P00746		0,644	0,555	0,673	0,917	0,869	0,717	0,858		0,759	0,867	1,010	0,628	0,814		0,809	0,761	0,718		0,774
P02768	0,713	0,883		1,062	1,218	1,040	1,523	0,997	1,011	0,843	0,804	0,877	0,518	0,467	1,139	0,699	1,437		1,064	1,287
P35527			0,692	0,433	0,567	0,659	0,439	0,971	0,938	1,319		0,759		0,729		1,299		0,443		0,451
Q9UHG3	1,191		1,751	1,214	1,973		1,186	1,438	1,692	1,287		1,054	1,806		1,151			1,784	1,274	2,394
P60709	1,082	0,935	1,006	0,673	1,775	1,466	0,741	0,752	1,424		0,938	1,225	0,745	0,492	1,622	0,886	0,825	0,988	0,569	1,128
P01780												0,647
P55056	2,955	2,031	2,145	1,613	0,693	0,763	1,265	2,065	2,520	0,809	2,405	1,631	1,852	1,170	1,363	0,637	1,205	3,398	1,236	1,527
P22891			1,841	0,713	1,123		0,975	1,438		1,777		1,908		0,966				0,684		0,790
Q9UNN8		0,901		1,114					1,189								0,988
P33151		0,746		0,569	0,714	0,771	1,205	0,541	0,431		0,630	0,748	0,518	0,681		0,702	0,933			0,643
Q9UQ72
P01876		0,357				0,220					0,541			1,252		0,266	0,299
P08571	1,143	0,868		0,815	0,663	0,602	0,879		0,822	0,999	0,769	1,000	0,889	1,103	0,866	0,578	0,728		0,970
P07359	0,526	0,756	0,589	0,759		0,778		0,952	0,689		0,771		0,821	1,137	0,801	0,591	0,493	0,685	1,077	0,739
P49747	0,646		0,521	0,628	0,728	0,618	0,722	0,474		0,598		0,596	0,636	0,480	0,440	0,583		0,443	0,735	0,601
P40197			1,330	1,009		1,126			1,046				1,031	1,215		0,650		1,083
P41222		0,758	0,200	0,604		1,200			0,815	0,656	0,800			0,469		0,460	0,728	0,455
Q02985								0,742	0,520				1,074							0,659
P01034	0,639		0,997	0,888	0,966	1,003	0,585	0,672	1,016	1,230	1,101		0,868	0,862	0,893	0,864		0,855	0,750	1,263
P04180	1,751	1,445	1,386	1,383	1,382	0,830	1,477	1,650	1,436	1,123	1,397	1,076	1,473		1,231	1,092	1,527	1,432	1,254	2,759
Q99969	0,944		0,837	1,146		1,134			0,941			1,116			0,839	0,868		0,968	0,742
Q6NT52		2,331	8,382														3,736	15,036
O00391				0,898								1,081
P17936	1,043	1,111	1,440	1,113	1,152		1,066	1,342	1,179	1,729	0,757	1,227		1,007	1,153		0,982	1,258	1,069	1,140
P24592						0,449										0,300
P62328	0,574	0,505		0,371		0,958			0,631			0,362	0,438		0,525	0,291	0,258		0,536
P06702	0,918														4,561				1,772
P13796	0,421	0,855	1,001	0,873		1,075		0,732	1,350				0,684		1,172	0,881	0,934	0,775	0,780	0,889
P81605	1,493	1,135	0,552	1,140	0,535	0,396	0,783	1,197	1,603		0,545		0,081	0,263	0,259	0,968	0,241	0,414	0,615	0,483
P33908		1,035			1,204	1,120	0,937	1,078		0,759	1,198		0,849	1,084		0,884	0,952			1,216
Q92820				0,845						1,267	0,820			1,152
Q9BWP8		1,179						1,202									1,217			1,022
O14786												0,931
P49908	0,902	0,600	0,918		0,895	1,335	0,765	0,936	0,905	0,804	0,949		1,149		0,791	0,857	0,615	0,669	0,894	0,779
P61769	0,604	0,518		0,660		0,839		0,409	0,741		0,989			0,439	0,654	0,413	0,448		0,418	0,733
A0A0A0MRZ8												1,079
Q9HDC9	1,990		1,592		0,730		1,406								1,066			1,565	0,501
P54108		0,866		0,677	1,207		2,363		1,026	1,036							1,257
Q9NQZ6												1,012
P05109	0,521														5,424				1,711
Q12933											0,674	1,259
P15144				0,865					0,962			1,015
P01591						0,514			0,208		0,345		0,485			0,727
P03950										1,008
P09486			0,721								1,125							1,207
P09327												0,932
P01344	0,976		1,365	1,255		1,231							1,003		1,112	0,831		1,350	0,888
P07195
Q5SYB0	1,398							1,913				2,008			2,578				3,741	2,526
Q9ULH1													0,983
P0DML2	1,925		3,490		1,138		1,851								4,104			3,573	3,045
Q9BPX3		1,916															1,164
P20061	1,287	0,624	0,773	0,622	0,890	0,793	0,853	0,778	0,542	1,089	0,595		0,797	0,927	0,975	1,168	0,999	1,044	1,037	1,247
Q9NPR2					0,628		0,499	0,822												1,101
P59665		1,352	0,928	0,581	2,181		0,868	1,079	2,319	1,082		1,376	1,339				1,170	0,892		1,123
P22692	0,999		0,862	0,735	1,059	0,859	0,852	1,010	0,935	0,922		0,846	0,785	0,681	0,901	0,587		0,858	0,981	1,039
Q96QP1			0,805															0,847
P31151			1,382															1,542
P11021
Q9C0I1					0,746		0,833
P17174			1,371		1,014	0,641	0,959		1,000							0,300		1,767
Q9NQ79										1,378
Q13201
Q15113			0,308	0,614								0,430		0,417				0,709
Q8WU03			0,745										0,700					1,550
O00187	1,392		1,437												1,594			1,589	0,975
Q13103								1,845												2,178
P05121
Q16627		0,547															0,544
Q16853									0,785
Q12805
P01880			1,664
P00709				0,962						0,662
P32119		0,902	0,716														0,941	3,511
O76031			1,130															0,473
O00541									1,194
Q86VB7	0,639	0,903		0,902		0,728			0,779					0,689	0,887	0,591	0,796		0,823
Q9H2A2					1,008		0,976
P01619			1,189															1,301
Q8TC59								1,021		0,877										1,015
P24043
O00533
P09172				1,155
P04075				1,000
P98160											0,541
Q9NPH3						1,022			1,187							2,252
P19320				1,192
O43299									1,228
Q86UD1
Q15485								0,254												0,299
Q8IZC4
P43403									0,668
O75822
Q8WW22						1,438										1,304
P39060						1,116										0,566
Q13093			0,710	0,745						0,619								0,774
Q13683		0,581				0,794										0,605	1,137
Q8N3J5			0,384															1,656
P22460														0,424
Q9NPJ8		1,203															1,153
P36575
P62714
P80188				0,705
Q92974								0,457												1,360
Q5VUG0					1,049		1,208
Q9BYX2			1,234															1,129
O95236		0,435															0,571
P11908												0,818
Q00532
Q14207													1,481
Q8ND07				0,367									0,806	0,495
Q96JI7						0,971		0,936					1,170			1,065				0,781
Q9UPN9
Q6Q759
P21817
O15061												0,761
Q92626		0,800															0,895
Q99996											1,636
